# Supplementary material for: MCRIP1 promotes the expression of lung-surfactant proteins in mice by disrupting CtBP-mediated epigenetic gene silencing
Source: Commun Biol. 2019 Jun 20;2:227. doi: 10.1038/s42003-019-0478-3 (PMC6586819; doi:10.1038/s42003-019-0478-3)
Supplement: Supplementary file 3 — Supplementary Data 1 [file 42003_2019_478_MOESM3_ESM.xlsx]

## Sheet: Figure 1
	Figure 1d
		Observed	Value	Expected	Freq. Observed (%)	Freq. Expected (%)
	WT	50	HIGH	39	0.320513	0.25
	Het	88	HIGH	78	0.564103	0.5
	KO	18	LOW	39	0.115385	0.25
	Total	156		156	1	1

## Sheet: Figure 2
	Figure 2b
		SP-B		SP-C
		WT	KO	WT	KO
	Trial 1	1	0.400535	1	0.405189
	Trial 2	1	0.744838	1	0.707924
	Trial 3	1	0.511807	1	0.819796
	Figure 2f
		Muc1		Abca3
		WT	KO	WT	KO
	Trial 1	1.45806	1.09826	1.00985	0.994147
	Trial 2	0.717819	1.1012	1.08485	1.13871
	Trial 3	0.980145	1.04851	1.13187	0.925958

## Sheet: Figure 4
	Figure 4d
		SP-B-Luc
	Foxp2	-	+	+
	MCRIP1	-	-	+
	Trial 1	1	0.273148	0.563191
	Trial 2	1	0.264055	0.552525
	Trial 3	1	0.291559	0.557427
	Figure 4e
		SP-B-Luc
	CtBP2	-	+	+
	MCRIP1	-	-	+
	Trial 1	1	0.695748	1.26525
	Trial 2	1	0.435732	1.06804
	Trial 3	1	0.566152	1.17676
	Figure 4f
		SP-B-Luc		SP-C-Luc
		WT	si_hMCRIP1	WT	si_hMCRIP1
	Trial 1	1	0.497934	1	0.851207
	Trial 2	1	0.422213	1	0.572386
	Trial 3	1	0.413457	1	0.428506
	Figure 4g
		SP-B			SP-C
		WT	si_mMCRIP1#1	si_mMCRIP1#2	WT	si_mMCRIP1#1	si_mMCRIP1#2
	Trial 1	1	0.360982	0.459031	1	0.529733	0.488581
	Trial 2	1	0.37199	0.618423	1	0.433269	0.426318
	Trial 3	1	0.207329	0.559935	1	0.383331	0.540862
	Figure 4i
		SP-B			SP-C
		WT	KO#1	KO#2	WT	KO#1	KO#2
	1	1	0.105355	0.0319066	1	0.409898	0.337588
	2	1	0.135842	0.029428	1	0.265479	0.335256
	3	1	0.164178	0.0300463	1	0.433268	0.352738

## Sheet: Figure S1
	Supplementary figure S1b
	WT	Het	KO
	7.5	3.4	2.5
	6.4	5.8	4.9
	6.95	4.6	6.35
	7.4	3.1	2.7
	6	6.2	2
	5.4	6.2	5.7
	5.7	3.5	5.8
	5.5	6.2	5.7

## Sheet: Figure S4e
	Supplementary figure S4e
		SP-B
		WT	KO	KO+Myc-MCRIP1
	1	1	0.594521	0.641644
	2	1	0.244806	0.329964
	3	1	0.213193	0.208846
